# Supplementary material for: Exploring the Impact of Hepatic Impairment on Pralsetinib Pharmacokinetics
Source: Pharmaceutics. 2024 Apr 20;16(4):564. doi: 10.3390/pharmaceutics16040564 (PMC11053887; doi:10.3390/pharmaceutics16040564)
Supplement: Supplementary file 1 [file pharmaceutics-16-00564-s001.zip]

Archive with 1 entries (1 files):
- pharmaceutics-2939167-supplementary.pdf
